# Supplementary material for: The Action Constraints of an Object Increase Distance Estimation in Extrapersonal Space
Source: Front Psychol. 2019 Mar 6;10:472. doi: 10.3389/fpsyg.2019.00472 (PMC6414791; doi:10.3389/fpsyg.2019.00472)
Supplement: TABLE S1 — Raw data of Experiment 1 and Experiment 2. [file Table_1.XLSX]

## Sheet: Experiment 1
			NEAR P-T DISTANCES (cm)				FAR P-T DISTANCES (cm)
			300		400		600		700
			T-C DISTANCES (cm)				T-C DISTANCES (cm)
PARTICIPANT	HEIGHT	TROLLEY WEIGHT	600	800	500	700	400	600	300	500
1	172	LIGHT	600	800	500	600	400	700	400	400
2	170	LIGHT	600	800	500	800	350	800	180	580
3	174	LIGHT	600	900	500	650	300	600	300	500
4	172	LIGHT	600	900	400	700	300	500	300	450
5	165	LIGHT	300	400	350	400	200	300	180	400
6	165	LIGHT	350	600	320	450	250	450	220	280
7	193	LIGHT	325	500	300	450	230	400	200	300
8	160	LIGHT	350	500	350	400	200	350	150	300
9	173	LIGHT	375	350	250	350	250	300	125	250
10	160	LIGHT	500	750	400	600	300	550	300	450
11	175	LIGHT	600	700	500	600	300	350	70	200
12	172	LIGHT	300	250	150	300	150	250	50	150
13	163	LIGHT	450	850	550	670	400	670	350	500
14	175	LIGHT	600	700	550	700	400	650	300	400
15	166	LIGHT	530	683	460	600	376	620	286	450
16	176	LIGHT	450	700	320	600	260	500	200	450
17	167	LIGHT	280	400	350	500	200	400	150	350
18	170	LIGHT	500	500	300	600	250	600	200	300
19	178	LIGHT	500	700	500	500	200	600	200	400
20	163	LIGHT	600	1100	550	850	550	600	350	550
21	160	HEAVY	400	700	400	700	300	500	200	250
22	182	HEAVY	700	1700	600	1200	500	1200	400	600
23	165	HEAVY	500	600	300	600	300	600	175	350
24	160	HEAVY	500	600	400	500	400	400	300	400
25	163	HEAVY	500	800	500	500	500	600	550	600
26	171	HEAVY	800	1200	750	1000	600	800	500	600
27	172	HEAVY	700	800	400	700	400	500	250	400
28	172	HEAVY	680	1100	450	840	220	520	240	390
29	171	HEAVY	400	500	400	600	210	340	100	430
30	185	HEAVY	400	650	400	600	300	500	200	400
31	174	HEAVY	450	800	500	900	400	600	250	500
32	157	HEAVY	800	1000	700	700	400	700	200	500
33	184	HEAVY	500	800	450	600	250	500	250	400
34	160	HEAVY	250	350	300	325	150	250	150	200
35	179	HEAVY	500	800	500	700	400	600	300	500
36	180	HEAVY	650	1050	600	800	400	850	230	500
37	184	HEAVY	300	800	270	650	200	500	150	300
38	173	HEAVY	700	800	600	850	500	650	300	500
39	170	HEAVY	450	400	300	450	200	400	150	250
40	180	HEAVY	480	650	400	500	350	400	350	380

## Sheet: Experiment 2
		LIGHT CONDITION										HEAVY CONDITION
		NEAR (300 cm)					FAR (600 cm)					NEAR P-T DISTANCES (300 cm)					FAR P-T DISTANCES (600 cm)
		T-C DISTANCES (cm)					T-C DISTANCES (cm)					T-C DISTANCES (cm)					T-C DISTANCES (cm)
PARTICIPANT	TRIAL	300	400	500	600	700	300	400	500	600	700	300	400	500	600	700	300	400	500	600	700
1	1	400	200	400	300	450	450	500	500	400	500	400	350	300	550	400	500	250	200	550	100
	2	300	250	200	500	500	400	300	150	400	350	500	250	300	550	300	500	300	500	500	250
	3	550	300	500	150	450	550	400	300	300	200	250	200	550	500	200	300	500	150	500	500
	4	450	500	300	400	200	550	400	250	200	550	300	250	150	200	350	200	550	400	500	550
2	1	50	150	200	325	400	10	50	225	225	300	150	200	300	300	400	10	10	225	300	300
	2	10	200	150	300	300	10	10	75	200	300	100	200	200	200	400	10	10	225	250	250
	3	10	100	120	200	220	10	10	70	250	200	10	100	125	200	300	10	10	150	200	225
	4	10	100	120	200	220	10	10	50	250	200	10	100	150	220	300	10	10	30	150	200
3	1	60	80	250	150	300	40	40	60	150	120	60	60	80	150	300	60	100	60	200	120
	2	60	80	100	200	250	40	30	60	100	150	100	60	100	150	200	40	60	60	200	150
	3	50	60	80	150	200	40	40	40	100	100	40	70	80	100	250	60	30	60	100	120
	4	40	60	80	100	200	40	40	60	130	120	40	60	160	150	200	40	60	40	80	100
4	1	200	150	250	500	350	350	200	250	300	600	150	180	300	250	300	200	200	200	300	300
	2	150	250	200	500	300	200	200	250	300	300	100	200	200	280	300	200	200	250	300	300
	3	100	200	200	200	300	200	200	200	300	300	100	200	250	250	300	200	200	210	300	300
	4	150	200	200	300	300	200	200	200	300	300	120	200	250	300	300	200	200	200	300	300
5	1	75	200	250	300	400	150	200	250	350	450	150	250	250	300	400	150	200	300	300	450
	2	100	200	250	300	350	100	200	275	400	450	150	250	300	350	400	125	250	300	400	450
	3	100	125	175	190	300	100	125	175	250	300	125	150	175	250	350	100	125	190	300	350
	4	100	150	200	250	300	100	150	225	250	350	100	150	250	250	350	100	150	250	250	350
6	1	100	300	600	700	650	100	150	200	300	600	150	300	500	700	600	100	200	200	500	500
	2	500	400	700	700	700	100	200	300	400	700	150	300	400	600	700	400	200	300	500	500
	3	400	700	750	800	800	100	350	300	500	800	150	500	500	600	800	300	400	300	700	700
	4	400	500	700	700	800	500	300	600	700	700	400	500	700	700	900	300	400	500	700	700
7	1	250	150	250	200	150	250	150	200	200	150	300	200	150	100	100	150	200	150	150	200
	2	250	200	200	250	450	200	300	350	350	300	250	350	350	300	300	300	250	300	350	300
	3	150	150	200	200	150	200	100	250	200	200	100	200	200	200	200	150	150	250	200	150
	4	300	250	250	200	300	300	300	300	350	250	300	300	300	300	350	350	350	250	200	300
8	1	200	200	400	400	600	200	100	400	350	500	200	325	500	700	700	100	150	300	500	600
	2	200	300	500	600	550	300	400	300	600	400	150	350	500	500	500	100	200	300	250	500
	3	200	400	450	400	550	100	400	225	400	650	150	300	400	600	750	300	200	400	400	600
	4	200	400	200	500	600	100	200	250	500	600	150	200	500	600	600	100	150	500	500	550
9	1	100	250	250	450	500	150	100	250	300	400	150	250	400	350	500	150	150	200	250	500
	2	100	250	300	450	400	100	100	200	300	400	150	250	300	350	300	100	200	250	300	350
	3	100	300	250	350	400	75	250	250	350	400	100	250	300	350	400	100	150	250	350	300
	4	100	250	300	350	400	100	150	250	300	400	100	250	275	300	350	100	200	200	400	450
10	1	50	100	200	250	400	100	100	100	250	250	100	100	200	300	250	50	100	150	250	300
	2	100	100	100	150	250	100	150	100	200	200	100	100	200	250	250	50	100	150	200	250
	3	100	100	150	200	200	100	200	150	200	200	100	100	150	250	300	100	100	200	300	250
	4	100	100	150	300	250	100	150	250	200	200	50	100	150	150	250	150	100	200	150	250
11	1	100	200	200	600	400	200	300	200	500	700	100	200	300	300	400	100	100	100	300	600
	2	100	100	300	200	400	300	100	200	200	400	200	200	300	400	300	300	100	100	200	400
	3	200	200	300	300	400	100	100	300	500	600	100	200	300	300	300	300	300	500	100	500
	4	200	200	300	200	300	300	200	400	500	600	100	200	300	400	400	400	500	300	500	500
12	1	100	120	180	200	270	130	150	150	230	280	100	140	180	250	300	140	130	280	220	270
	2	100	160	280	220	260	100	150	150	260	240	120	130	210	220	230	120	160	200	220	260
	3	140	160	200	230	250	120	160	180	220	280	110	180	210	250	300	120	180	180	220	300
	4	150	170	180	230	340	130	140	150	240	250	130	180	210	230	230	120	160	180	230	260
13	1	70	120	150	250	300	50	100	150	200	150	75	120	200	250	300	100	100	80	150	200
	2	80	120	150	200	250	80	100	100	200	200	100	120	150	200	250	80	100	120	130	200
	3	80	120	150	180	250	70	100	100	200	150	70	80	150	150	230	80	100	120	150	200
	4	80	120	150	180	230	60	80	100	200	150	80	80	150	150	200	70	80	100	150	200
14	1	400	400	400	300	400	300	300	300	400	500	200	300	400	500	500	200	400	300	400	500
	2	200	400	400	400	500	200	300	300	500	100	300	400	400	400	500	300	200	300	500	500
	3	200	400	400	500	500	300	300	300	300	500	300	300	400	400	500	300	200	300	400	600
	4	200	400	400	400	500	300	300	400	500	500	300	400	400	400	500	300	200	300	400	400
15	1	30	100	220	300	400	80	50	100	250	200	50	150	200	300	350	120	50	100	110	200
	2	90	150	200	400	250	80	90	100	210	300	100	200	200	350	400	70	80	120	150	250
	3	100	130	150	250	200	90	80	90	140	200	90	180	200	300	350	70	100	110	150	200
	4	90	100	140	300	250	50	70	100	180	150	80	130	200	220	300	50	90	100	180	200
