# Supplementary material for: The Action Constraints of an Object Increase Distance Estimation in Extrapersonal Space
Source: Front Psychol. 2019 Mar 6;10:472. doi: 10.3389/fpsyg.2019.00472 (PMC6414791; doi:10.3389/fpsyg.2019.00472)
Supplement: TABLE S2 — Bias ratios of Experiment 1 and Experiment 2. [file Table_2.XLSX]

## Sheet: Experiment 1
*The median of the estimated distances were computed per condition for each participant
**The bias ratio expresses the median estimation as a ratio of the actual median distance
			NEAR P-T DISTANCE		FAR P-T DISTANCE
			ACTUAL MEDIAN DISTANCE: 650		ACTUAL MEDIAN DISTANCE: 450
PARTICIPANT	HEIGHT	TROLLEY WEIGHT	MEDIAN ESTIMATION*	BIAS RATIO**	MEDIAN ESTIMATION*	BIAS RATIO**
1	172	LIGHT	600	0.923077	400	0.888889
2	170	LIGHT	700	1.07692	465	1.03333
3	174	LIGHT	625	0.961538	400	0.888889
4	172	LIGHT	650	1	375	0.833333
5	165	LIGHT	375	0.576923	250	0.555556
6	165	LIGHT	400	0.615385	265	0.588889
7	193	LIGHT	387.5	0.596154	265	0.588889
8	160	LIGHT	375	0.576923	250	0.555556
9	173	LIGHT	350	0.538462	250	0.555556
10	160	LIGHT	550	0.846154	375	0.833333
11	175	LIGHT	600	0.923077	250	0.555556
12	172	LIGHT	275	0.423077	150	0.333333
13	163	LIGHT	610	0.938462	450	1
14	175	LIGHT	650	1	400	0.888889
15	166	LIGHT	565	0.869231	413	0.917778
16	176	LIGHT	525	0.807692	355	0.788889
17	167	LIGHT	375	0.576923	275	0.611111
18	170	LIGHT	500	0.769231	275	0.611111
19	178	LIGHT	500	0.769231	300	0.666667
20	163	LIGHT	725	1.11538	550	1.22222
21	160	HEAVY	550	0.846154	275	0.611111
22	182	HEAVY	950	1.46154	550	1.22222
23	165	HEAVY	550	0.846154	325	0.722222
24	160	HEAVY	500	0.769231	400	0.888889
25	163	HEAVY	500	0.769231	575	1.27778
26	171	HEAVY	900	1.38462	600	1.33333
27	172	HEAVY	700	1.07692	400	0.888889
28	172	HEAVY	760	1.16923	315	0.7
29	171	HEAVY	450	0.692308	275	0.611111
30	185	HEAVY	500	0.769231	350	0.777778
31	174	HEAVY	650	1	450	1
32	157	HEAVY	750	1.15385	450	1
33	184	HEAVY	550	0.846154	325	0.722222
34	160	HEAVY	312.5	0.480769	175	0.388889
35	179	HEAVY	600	0.923077	450	1
36	180	HEAVY	725	1.11538	450	1
37	184	HEAVY	475	0.730769	250	0.555556
38	173	HEAVY	750	1.15385	500	1.11111
39	170	HEAVY	425	0.653846	225	0.5
40	180	HEAVY	490	0.753846	365	0.811111

## Sheet: Experiment 2
*The median of the estimated distances were computed per condition for each participant
**The bias ratio expresses the median estimation as a ratio of the actual median distance
	LIGHT CONDITION				HEAVY CONDITION
	NEAR P-T DISTANCE		FAR P-T DISTANCE		NEAR P-T DISTANCE		FAR P-T DISTANCE
	ACTUAL MEDIAN DISTANCE: 500		ACTUAL MEDIAN DISTANCE: 500		ACTUAL MEDIAN DISTANCE: 500		ACTUAL MEDIAN DISTANCE: 500
PARTICIPANT	MEDIAN ESTIMATION*	BIAS RATIO**	MEDIAN ESTIMATION*	BIAS RATIO**	MEDIAN ESTIMATION*	BIAS RATIO**	MEDIAN ESTIMATION*	BIAS RATIO**
1	400	0.8	400	0.8	300	0.6	500	1
2	175	0.35	72.5	0.145	200	0.4	150	0.3
3	90	0.18	60	0.12	100	0.2	60	0.12
4	200	0.4	250	0.5	250	0.5	205	0.41
5	200	0.4	237.5	0.475	250	0.5	250	0.5
6	700	1.4	325	0.65	500	1	400	0.8
7	200	0.4	250	0.5	275	0.55	225	0.45
8	400	0.8	375	0.75	500	1	300	0.6
9	300	0.6	250	0.5	300	0.6	225	0.45
10	150	0.3	175	0.35	150	0.3	150	0.3
11	200	0.4	300	0.6	300	0.6	300	0.6
12	190	0.38	155	0.31	210	0.42	190	0.38
13	150	0.3	100	0.2	150	0.3	110	0.22
14	400	0.8	300	0.6	400	0.8	300	0.6
15	175	0.35	100	0.2	200	0.4	110	0.22
